# Supplementary material for: Field phenotyping of grapevine growth using dense stereo reconstruction
Source: BMC Bioinformatics. 2015 May 6;16:143. doi: 10.1186/s12859-015-0560-x (PMC4447010; doi:10.1186/s12859-015-0560-x)
Supplement: Additional file 1 — Shows a video of the reconstructed 3D grapevine surface from Figure 3C. [file 12859_2015_560_MOESM1_ESM.zip]

Archive with 1 entries (1 files):
- 12859_2015_560_MOESM1_ESM.avi
